# Supplementary material for: Clonal relatedness of coagulase-positive staphylococci among healthy dogs and dog-owners in Spain. Detection of multidrug-resistant-MSSA-CC398 and novel linezolid-resistant-MRSA-CC5
Source: Front Microbiol. 2023 Mar 2;14:1121564. doi: 10.3389/fmicb.2023.1121564 (PMC10017961; doi:10.3389/fmicb.2023.1121564)
Supplement: Supplementary file 3 [file Table_3.XLSX]

## Sheet: Untitled
Isolates ID	Reference	X3505_S79_L555	X6019_S91_L555	X6036_S12_L555	X6040_S23_L555	X6061_S96_L555	X6065_S80_L555	X6268_S43_L555	X6291_S79_L555	X6352_S66_L555	X6353_S78_L555	X6358_S90_L555
Reference		40280	33939	40687	33938	41372	40779	33573	33537	33577	33572	33575
X3505_S79_L555	40280		36641	16425	36640	17133	16709	36203	36176	36205	36201	36202
X6019_S91_L555	33939	36641		36767	7	37750	36913	24497	24466	24501	24498	24497
X6036_S12_L555	40687	16425	36767		36766	14135	11571	36413	36390	36415	36411	36413
X6040_S23_L555	33938	36640	7	36766		37749	36912	24496	24465	24500	24497	24496
X6061_S96_L555	41372	17133	37750	14135	37749		14958	37235	37212	37237	37233	37235
X6065_S80_L555	40779	16709	36913	11571	36912	14958		36542	36519	36546	36542	36544
X6355_S43_L555	33573	36203	24497	36413	24496	37235	36542		256	8	12	11
X6291_S79_L555	33537	36176	24466	36390	24465	37212	36519	256		258	256	255
X6352_S66_L555	33577	36205	24501	36415	24500	37237	36546	8	258		14	13
X6353_S78_L555	33572	36201	24498	36411	24497	37233	36542	12	256	14		11
X6358_S90_L555	33575	36202	24497	36413	24496	37235	36544	11	255	13	11

## Sheet: Sheet1
,Reference,X3505_S79_L555,X6019_S91_L555,X6036_S12_L555,X6040_S23_L555,X6057_S84_L555,X6061_S96_L555,X6065_S80_L555,X6268_S43_L555,X6291_S79_L555,X6352_S66_L555,X6353_S78_L555,X6358_S90_L555
Reference,,40280,33939,40687,33938,41371,41372,40779,33573,33537,33577,33572,33575
X3505_S79_L555,40280,,36641,16425,36640,17132,17133,16709,36203,36176,36205,36201,36202
X6019_S91_L555,33939,36641,,36767,7,37749,37750,36913,24497,24466,24501,24498,24497
X6036_S12_L555,40687,16425,36767,,36766,14134,14135,11571,36413,36390,36415,36411,36413
X6040_S23_L555,33938,36640,7,36766,,37748,37749,36912,24496,24465,24500,24497,24496
X6057_S84_L555,41371,17132,37749,14134,37748,,5,14957,37234,37211,37236,37232,37234
X6061_S96_L555,41372,17133,37750,14135,37749,5,,14958,37235,37212,37237,37233,37235
X6065_S80_L555,40779,16709,36913,11571,36912,14957,14958,,36542,36519,36546,36542,36544
X6268_S43_L555,33573,36203,24497,36413,24496,37234,37235,36542,,256,8,12,11
X6291_S79_L555,33537,36176,24466,36390,24465,37211,37212,36519,256,,258,256,255
X6352_S66_L555,33577,36205,24501,36415,24500,37236,37237,36546,8,258,,14,13
X6353_S78_L555,33572,36201,24498,36411,24497,37232,37233,36542,12,256,14,,11
X6358_S90_L555,33575,36202,24497,36413,24496,37234,37235,36544,11,255,13,11,
